# Supplementary material for: Microtubule associated protein WAVE DAMPENED2-LIKE (WDL) controls microtubule bundling and the stability of the site of tip-growth in Marchantia polymorpha rhizoids
Source: PLoS Genet. 2021 Jun 4;17(6):e1009533. doi: 10.1371/journal.pgen.1009533 (PMC8177534; doi:10.1371/journal.pgen.1009533)
Supplement: S1 Data — (XLSX) [file pgen.1009533.s006.xlsx]

## Sheet: Sheet1
	border	orientation
MpNEK	RB	TDNA to genomic	NNNNNNNNNNNNNNTGTCGTTTCCGCCTTNNGTTTAACTATCAGTCAAAACGACACAGAACTGACAGTAGTAAACTGCGCGTGACGCGCCAGGTGGGGGTGGCTGTCAGAGTTACCGCGCTGTGGTTCAAAGGCGTCGCCCGCGCGCGTTGGCCTCGACGGGGCCGGGTAAAACCCTTGCGCCATTTAATTACAGTCCAGCCTTGCGGCCTCTTCTCACAGAAGAGGGGGAGAGAGAGCGCGCGAGAGAGAGGGAGAGGGAGAGTGAGCGAGAGGGAGATCGACGAGAGAGGCTCCGAGCTCCGAGTGCTAGACGACGACGACTACGACGACGACGACGACGTCCCCCTCTGCGCATT
	LB	TDNA to genomic	NNNNNNNNNNNNANCGTCATTTGTTTACNCNNNAAATCCCCGGCGCCTGCTGCCCGGAATCTGGTCCCGCAGCATCATGAGCCGGCGTCCTCCGCTCCACGATCCGGCGGATCGACGCCGTGTGCCCCGCGGGCGCTCCCCCCCTACCCCCACTCCCGGCCGGCTCCCGCATGACCGCCCTCCGGTCCCCAGAGTAGCTCGCCCGTGATCCTGCCCCATCCATGTGACCGTCACTGTGTTCATCTCACTC
ST33-5/wdlGOF-1	LB	genomic to TDNA	GAATGATGATGGTGCAGCAGAACTGTCACAGGATACTCAACCGAGTTCCCATGACACAAATATTTGCCACCCTTTCCCTCTAACGTGGCTATCAAGTTACAGATTCCGTAATAGTCATTAAACAATTGGACATCTCAGCCCTGGACTGATTTCCCTATCATTGCGGACGATAGCGAGGCAGTTTGACTGTGCGAGTAAAACGAGATCCCGGTCAAATGCATGATACGTTCGCAACCAGCAGAGCGAGGGATCGAAGAATACTCGGATGCAGATGCGAGAGGGGAACAATGGTTACTCCGCTGAGCAGCACTCGAGGGGAGTAAAAGTACCGTAAGTGACCGGGAGGGAATAAAGGGGAGGTAGGGGGGGAATATGCTCCAGGCCAGAGATGGATCATGT…
	RB	genomic to TDNA	GGGGAACGGACGGAGGCCTCAGATGAGGCGGGGTCCCTCATCTGCCGGCCGTCGAGGTTGGCCGGCCGTCGGTAACTTCTCGGGCAGCGACGGAGGGTTTTCTCGCGCGATAAACCGCGTTCGCAATTTATGACTCTGCGAGTCGTGAGAGTGTCGTCCGGTATTCGAGATCGGCTCTCCTGTCCTTGTCGTGGACCGACGGGATTTCAAACGCCGTCGCCTCTGCCTTTCCTTTGGCATCATTCTCCTCACTCTTTCTTCTGCG
